# Supplementary material for: Cognitive–Behavioral Profile in Pediatric Patients with Syndrome 5p-; Genotype–Phenotype Correlationships
Source: Genes (Basel). 2023 Aug 15;14(8):1628. doi: 10.3390/genes14081628 (PMC10454038; doi:10.3390/genes14081628)
Supplement: Supplementary file 1 [file genes-14-01628-s001.zip]

Archive with 3 entries (3 files):
- Table S5 y Figure 1 suplem.pdf
- Table S7-S9 suplemental data.pdf
- Tables S1 S2 S3 S4 S6 Supplemental data.pdf
